# Supplementary material for: Radiographic cup position following posterior and lateral approach to total hip arthroplasty. An explorative randomized controlled trial
Source: PLoS One. 2018 Jan 29;13(1):e0191401. doi: 10.1371/journal.pone.0191401 (PMC5788339; doi:10.1371/journal.pone.0191401)
Supplement: S3 File — (XLSX) [file pone.0191401.s003.xlsx]

## Sheet: Main data
ID-number	FO-pre	CO-pre	TO-pre	AM-pre	BW-pre	LL sick leg	LL contra leg	LLD-pre	Inclination	Anteversion	FO-post	CO-post	TO-post	AM-post	BW-post	LL OP leg	LL contra leg	LLD-post	Approach	Op-leg	sex	Age	Op-leg	hight	weight	BMI	ASA	OMC	COSMIC head size	COSMIC Cup size	COSMIC Stem size	approach
001	38	34.3	72.3	52.3	97.7	45	45	0	36	15	41.8	28.8	70.6	59.4	95.5	37	46	-9	PA	L	2	62	2	1.7	70	24.2215	1	28	3	56mm	9x125mm lateraliseret	0
002	41.1	26.8	67.9	60.7	96.1	42	42	0	41	18	39.4	27.3	66.7	59.2	93.1	36	42	-6	PA	L	2	65	2	1.67	64	22.9481	1	28	4	58mm	10x130 standard	0
003	36.2	34.6	70.8	47.1	97.5	36	37	-1	30	15	43.3	29.2	72.5	52.7	87.5	41	37	4	PA	R	2	62	1	1.6	66	25.7812	1	28	3	54mm	9x125mm lateraliseret	0
004	49	38.1	87.1	61.1	105.1	50	56	-6	51	7	46.1	28.1	74.2	59.3	88	44	51	-7	LA	R	1	58	1	1.91	102	27.9598	1	28	3	58mm	12x140 lateraliseret	1
005	30.1	36.1	66.2	44.4	96.5	38	43	-5	35	12	29.1	23.6	52.7	41.9	83.9	39	42	-3	PA	L	2	64	2	1.63	68	25.5937	1	26	2	50mm	12x140 standard	0
006	40.3	35.3	75.6	57	95.1	48	40	8	44	12	35.7	30	65.7	51.5	87.2	51	40	11	LA	R	1	56	1	1.81	96	29.3031	1	28	3	56mm	13x145 lateraliseret	1
007	24.7	37.9	62.6	43.4	94	37	37	0	43	14	33.2	27.9	61.1	52	83.8	38	37	1	LA	L	1	59	2	1.8	82	25.3086	1	28	3	58mm	11x135 standard	1
008	34	30.4	64.4	44.7	93.5	30	31	-1	49	11	32.9	28.8	61.7	46.4	93.7	39	31	8	LA	L	2	68	2	1.68	82	29.0533	1	28	1	54mm	10x130 lateraliseret	1
009	44.1	36.1	80.2		100.8	40	48	-9	35	13	33.1	38.6	71.7	42.6	102	44	48	-4	PA	R	1	64	1	1.73	99.5	33.2453	2	28	4	64mm	12x140 lateraliseret	0
010	39.9	44	83.9		107.2	50	49	-1	48	14		37.4		40.3	99.8	51	49	2	LA	L	1	67	2	1.86	94	27.1708	2	22	4	62mm	14x150 lateraliseret	1
011				51.8	109.6	44	48	-4											LA	R	1	47	1	1.83	118	35.2355	1	26	2	56mm	13x145 lateraliseret	1
012	53.5			57.9	102.7				47	16	49.5			49.1	91.2				PA	R	1	66	1	1.76	106	34.22	1	28	8	66mm	13x145 lateraliseret	0
013	36.3	33.6	69.9	50.3	102.6	32	28	4	37	11	34	25.6	59.6	46.8	90.8	36	28	8	PA	R	2	67	1	1.67	78	27.968	1	28	3	54mm	10x130 standard	0
014	29.2	32.5	61.7	48.1	92	48	49	-1	46	0	32	28.6	60.6	54.5	86.7	39	47	-10	LA	R	1	65	1	1.86	111	32.0846	1	20	3	60mm	14x150 lateraliseret	1
015									42	11									PA	L	1	52	2	1.75	75	24.4898	1	24	3	56mm	10x130 lateraliseret	0
016																					1											0
017	35.5	24.5	60	44.2	83.5	38	39	-1	30	6	42.3	23.6	65.9	48	80.4	40	39	1	PA	L	2	61	2	1.68	77	27.2817	1	28	3	54mm	10x130 standard	0
018				58.2	89.6	49	45	4	39	19	49.9	33.4	83.3	53.8	89.2	54	45	9	PA	R	1	58	1	1.85	95	27.7575	1	28	8	62mm	12x140 lateraliseret	0
019	38	34.4	72.4	53.5	96.6	27	37	-10	45	14	39	27.8	66.8	55.6	90.9	33	37	-4	LA	R	2	62	1	1.71	79	27.0169	1	28	1	54mm	11x135 lateraliseret	1
020	33.6	33.3	66.9	48.6	92	30	30	0	49	2	34.8	24.3	59.1	45.2	78.7	34	28	6	LA	L	2	61	2	1.56	63	25.8876	1	28	2	50mm	10x130 standard	1
021	22.3	26.1	48.4	38.8	77.1	38	40	-2	46	13	25.5	21.5	47	40.8	74.3	46	40	6	LA	R	2	68	1	1.64	88	32.7186	1	24	3	52mm	9x125 standard	1
022	42.5	36.1	78.6	54.4	87.9	48	43	5	43	2	30.8	34.9	65.7	51.8	89.7	47	42	5	PA	L	1	60	2	1.88	95	26.8787	1	22	3	64mm	15x155 lateraliseret	0
023	40.9	30.4	71.3	51.2	90.7	47	50	-3	46	15	37.8	29.8	67.6	56.1	90.1	44	50	-6	PA	R	1	63	1	1.87	104	29.7406	3	26	2	62mm	13x145 lateraliseret	0
024	34.8	37.6	72.4	50.9	103.6	44	51	-6	45	4	47.3	28.8	76.1	56	94.2	51	50	1	PA	L	1	69	2	1.73	94	31.4077	3	28	8	58mm	11x135 lateraliseret	0
025	36.1	33.9	70	45.9	93.2	40	43	-3	45	10	41.9	27.5	69.4	50.3	86.6	42	45	-3	LA	L	1	69	2	1.75	87	28.4082	1	28	10	60mm	13x145 lateraliseret	1
026	43.9	47.5	91.4	59.9	113.9	43	43	0	54	3	43.5	30.7	74.2	54.4	91.2	49	41	8	PA	R	1	51	1	1.87	95	27.1669	1	24	9	62mm	15x155 lateraliseret	1
027	31	33.7	64.7	43.1	93.2	30	35	-5	40	16	47.1	30	77.1	49.9	89.8	39	35	4	PA	R	1	67	1	1.8	80	24.6914	1	28	3	58mm	12x140 lateraliseret	0
028	35.3	38.4	73.7	51.3	99.7	49	50	-1	50	0	33.6	26.5	60.1	47.6	85.6	48	50	-2	LA	L	1	56	2	1.82	75	22.6422	1	28	9	54mm	12x140 lateraliseret	1
029		38.5		53.1	100.2	43	46	-3	52	11	28.6	31.6	60.2	43.1	87.6	52	47	5	LA	R	1	58	1	1.8	92	28.3951	2	28	8	56mm	12x140 lateraliseret	1
030	35.5	25	60.5	53.4	89.1	47	50	-3	44	19	35.9	24.7	60.6	51.7	90.1	45	50	-5	PA	R	2	62	1	1.64	70	26.0262	1	28	2	54mm	10x130 standard	0
031	35.1	39.5	74.6	54.2	103.2	30	37	-7	38	15	43.5	33.6	77.1	62.1	92.3	37	37	0	PA	R	1	61	1	1.8	90	27.7778	1	24	3	62mm	12x140 lateraliseret	0
32	44.5	40	84.5		96.7	40	46	6	48	20	37	39.4	76.4	53.3	100.6	52	46	6	LA	R	1	66	1	1.92	105	28.4831	2	28	5	66mm	13x145 lateraliseret	1
33	30.1	33.7	63.8	38.6	94.6	36	37	-1	52	31	33	24.2	57.2	42	83.5	37	37	0	PA	L	2	61	2	1.6	58	22.6562	1	28	4	50mm	11x135 standard	0
34	36.3	38.2	74.5	69.4	99.5	44	50	-6	45	22	32.2	27.5	59.7	63.8	86.4	50	50	0	LA	R	1	66	1	1.8	87	26.8519	1	28	3	56mm	15x155 lateraliseret	1
35				51.4	93.2	37	37	0	41	0				55.7	90.5	40	37	3	PA	L	1	59	2	1.74	79	26.0933	1	24	8	58mm	11x135 lateraliseret	0
36									39	7									PA	L	1	52	2	1.87	122	34.888	1	26	3	60mm	12x140 lateraliseret	0
37	31.6	35.5	67.1	41.4	100.9	34	35	-1	49	11	31.4	22.5	53.9	37.5	83.6	42	35	7	LA	R	2	52	1	1.63	73	27.4756	1	28	2	52mm	8x120 lateraliseret	1
38	41.5	34.5	76	57.3	95.2	48	51	-3	36	17	42.2	30.9	73.1	58	92.7	49	47	2	PA	R	1	69	1	1.76	86	27.7634	2	26	5	58mm	14x150 lateraliseret	0
39	41.1	31.4	72.5	50.3	82.4	48	51	-3	48	16	40.6	27	67.6	51.8	78.6	54	51	3	LA	L	1	68	2	1.72	65	21.9713	1	22	8	56mm	10x130 standard	1
40	35.9			40.8	77.5				48	11	23.3			27	77.4				LA	L	2	66	2	1.54	72	30.3593	2	26	3	52mm	12x140 standard	1
41	36.8	30.8	67.6	52.1	92.2	36	40	-4	34	16	43.9	25.6	69.5	55.9	85.8	32	38	-6	PA	R	1	67	1	1.82	82	24.7555	1	20	3	56mm	13x145 lateraliseret	0
42		29.6		50.8	91.2	44	51	-7	46	8	18.3	28.3	46.6	41.3	88.5	45	51	-6	LA	L	1	65	2	1.77	85	27.1314	3	26	1	58mm	11x135 lateraliseret	1
43		19.3		49.7	81.7	38	47	-9	44	23	40.9	22	62.9	52.6	84.1	44	46	-2	PA	R	2	64	1	1.72	58	19.6	1	28	5	52mm	13x145 standard	0
44	26.8	34.1	60.9	40.8	81.7	22	30	-8	49	10	37	28.9	65.9	50.1	85.8	38	33	5	LA	L	1	45	2	1.83	95	28.3675	1	28	2	58mm	10x130 lateraliseret	1
45																					2	65	2	1.64	78	29.0006	1	24	2	50mm	12x140 standard	0
46	31.6	39.9	71.5	53.6	99.1	48	53	-5	45	16	33.9	30.5	64.4	55	86.1	47	52	-5	PA	L	1	67	2	1.73	79	26.3958	1	26	5	58mm	10x130 standard	0
47	41.3	25.2	66.5	51.9	90.1	41	44	-3	46	14	40.1	23.7	63.8	45.3	91.1	46	44	2	LA	R	2	66	1	1.69	67	23.4586	1	24	1	50mm	10x130 lateraliseret	1
48	46.7	42.2	88.9	59	110.6	46	45	1	46	4	52.9	28.1	81	65.1	94.1	41	48	-7	LA	R	1	55	1	1.88	100	28.2933	1	26	4	58mm	13x145 lateraliseret	1
49	40	35.3	75.3	51.9	95.2	34	42	-8	44	14	43.2	25.9	69.1	52.8	82.9	37	42	-5	LA	R	1	61	1	1.73	75	25.0593	2	26	3	54mm	10x130 lateraliseret	1
50	37.8	33.4	71.2	48.3	96	43	41	2	48	29	40.4	21.7	62.1	42.6	76.1	40	38	2	PA	L	1	58	2	1.77	80	25.5354	1	26	9	56mm	12x140 standard	0
51	30	31.9	61.9	44.3	89.1	47	54	-7	38	10	35.3	28.1	63.4	53.7	83.7	55	54	1	PA	R	1	68	1	1.69	86	30.111	2	26	3	58mm	12x140 standard	0
52	41.4	36.6	78	57.6	92.4	42	42	0	38	6	45.7	26.5	72.2	60	84.2	43	44	-1	LA	L	1	48	2	1.87	95	27.1669	1	26	4	54mm	14x150 lateraliseret	1
53	44.3	38.4	82.7	58	97.5	41	48	-7	48	8	43.2	27.5	70.7	55.9	86.3	48	48	0	LA	R	1	67	1	1.82	89	26.8687	1	28	11	60mm	11x135 lateraliseret	1
54	38.9	42.8	81.7	48.5	105.8	46	46	0	36	21	43.6	34.7	78.3	51.5	91.7	44	46	-2	PA	L	1	64	2	1.73	85	28.4005	2	28	8	62mm	12x140 standard	0
55	37.2	31.2	68.4	47.9	95.3	46	48	-2	40	15	34.3	25.8	60.1	39.6	90.5	49	47	2	LA	R	2	59	1	1.76	90	29.0548	1	28	4	56mm	11x135 standard	1
56	43.9	40.6	84.5	57.7	98.4	48	48	0	41	14	44.9	29	73.9	60.9	87.5	53	46	7	PA	L	1	50	2	1.79	81	25.2801	1	28	5	56mm	12x140 lateraliseret	0
57	35.2	28.7	63.9	47.3	80.7	33	34	-1	46	2	48.4	17.5	65.9	59.1	74.2	34	38	-4	PA	L	1	68	2	1.82	85	25.6612	2	25	4	52mm	13x145 lateraliseret	0
58	37.4	32.3	69.7	52.9	88.3	32	40	-8	48	20	45.4	24.4	69.8	55.3	80.9	42	42	0	PA	L	1	56	2	1.83	90	26.8745	1	26	3	54mm	11x135 standard	0
59	31	28.3	59.3	45.7	79	39	44	-5	55	7	30.4	20.9	51.3	41.1	61.6	39	40	-1	LA	R	2	66	1	1.7	66	22.8374	1	28	10	56mm	7x115 standard	1
60	33.3	35.7	69	56.7	96.1	58	63	-5	48	20	26.5	28.6	55.1	43.6	86.2	55	62	-7	LA	L	1	56	2	1.78	84	26.5118	2	26	2	54mm	13x145 lateraliseret	1
61	22.1	45.3	67.4	36.6	109.8	57	67	-10	52	34	42.7	30.2	72.9	55.9	89.2	58	58	0	PA	L	1	51	2	1.88	102	28.8592	1	26	5	58mm	12x140 standard	0
62	39.1	25.3	64.4		80.7	35	40	-5	52	20	34.5	23.6	58.1		84.6	40	46	-6	LA	L	1	56	2	1.91	85	23.2998	1	26	2	54mm	9x125 lateraliseret	1
63									46	0									LA	L	1	47	2	1.73	72	24.0569	1	28	2	56mm	10x130 lateraliseret	1
64	29.7	22.3	52	42.7	85.1	53	54	-1	42	9	42.3	23.7	66	52.2	85.2	41	51	-10	PA	R	1	47	1	1.7	83	28.7197	1	28	3	58mm	9x125 lateraliseret	0
65																					1	53	2	1.85	100	29.2184	2	28				0
66	40.8	39.2	80	52.5	101.4	51	53	-2	50	14				58.4	85.8	43	53	-10	LA	L	1	64	2	1.8	95	29.321	3	27	5	54mm	12x140 lateraliseret	1
67	31.5	33	64.5	39.8	92.4	28	35	-7	45	14	39	26.1	65.1	46.1	83.8	33	35	-2	LA	R	2	65	1	1.53	52	22.2137	2	24	1	52mm	8x120 standard	1
68	26.8	35.9	62.7	52.7	101.8	44	48	-3	39	0	21.8	28.5	50.3	48.5	94.3	47	48	-1	LA	R	1	65	1	1.79	80	24.968	1	28	2	58mm	12x140 lateraliseret	1
69	41.1	34.5	75.6	57.8	103.2	48	55	-7	48	7	38.5	28.3	66.8	51.7	97.7	48	55	-7	LA	L	1	65	2	1.9	101	27.9778	1	28	3	52mm	13x145 lateraliseret	1
70	34.3	40.6	74.9	48.4	101.9	46	55	-9	44	17	34.6	35.6	70.2	48	92.3	45	53	-8	PA	R	1	60	1	1.76	68	21.9525	2	28	2	60mm	13x145 standard	0
71					108.1	39	35	4	50	2					95.2	37	32	5	PA	R	2	69	1	1.56	85	34.9277	1	26	3	58mm	11x135 standard	0
72	40.3	31	71.3	43.5	91.7	42	42	0	47	2	35.4	25.7	61.1	41.8	84.7	48	42	6	LA	L	2	65	2	1.58	58	23.2335	3	28	2	52mm	8x120 lateraliseret	1
73									52	6									LA	L	1	52	2	1.83	67	20.0066	1	28	8	56mm	13x145 lateraliseret	1
74				56.1	91.9	52	63	-11	47	14				59.5	81.7	55	58	-3	PA	R	1	67	1	1.8	93	28.7037	1	28	3	56mm	12x140 lateraliseret	0
75	35.2	31.6	66.8	54.1	90	49	48	1	43	9	42.6	24.6	67.2	53.4	81.7	53	48	6	PA	R	1	58	1	1.75	106	34.6122	1	20	4	54mm	10x130 standard	0
76																					2
77	35.7	35.9	71.6	49.4	105.2	39	43	-4	45	10	40.5	24	64.5	50.4	92.5	43	43	0	LA	R	2	58	1	1.73	90	30.0712	1	28	3	50mm	11x135 lateraliseret	1
78	32.4	31	63.4	44	87.6	36	32	4	49	36	39	23.6	62.6	53.1	80.8	37	33	4	PA	R	2	48	1	1.76	98	31.6374	1	26	4	50mm	10x130 standard	0
79	24.9	20.1	45	36.2	67.3	33	40	-7	48	10	28.6	20.3	48.9	45.3	80.7	35	45	-8	PA	L	2	68	2	1.74	83	27.4145	1	28	4	58mm	12x140 standard	0
80	40.9	28.5	69.4	48.7	76.8	42	42	0	53	21	50.4	28.1	78.5	58.1	85.6	49	44	5	PA	L	1	61	2	1.87	100	28.5968	3	20	3	56mm	9x125 lateraliseret	0

## Sheet: Intra_observer measurements
ID-number	Head size	FO-pre	CO-pre	TO-pre	AM-pre	BW-pre	LL sick leg	LL contra leg	LLD-pre	Inclination	Anteversion	FO-post	CO-post	TO-post	AM-post	BW-post	LL OP leg	LL contra leg	LLD-post	Observer id
002	4	41.1	26.8	67.9	60.7	96.1	42	42	0	41	18	39.4	27.3	66.7	59.2	93.1	36	42	-6	1
008	1	34	30.4	64.4	44.7	93.5	30	31	-1	49	11	32.9	28.8	61.7	46.4	93.7	39	31	8	1
012	8	53.5			57.9	102.7				47	16	49.5			49.1	91.2				1
013	3	36.3	33.6	69.9	50.3	102.6	32	28	4	37	11	34	25.6	59.6	46.8	90.8	36	28	8	1
018	8				58.2	89.6	49	45	4	39	19	49.9	33.4	83.3	53.8	89.2	54	45	9	1
020	3	33.6	33.3	66.9	48.6	92	30	30	0	49	2	34.8	24.3	59.1	45.2	78.7	34	28	6	1
028	9	35.3	38.4	73.7	51.3	99.7	49	50	-1	50	0	33.6	26.5	60.1	47.6	85.6	48	50	-2	1
030	3	35.5	25	60.5	53.4	89.1	47	50	-3	44	19	35.9	24.7	60.6	51.7	90.1	45	50	-5	1
34	3	36.3	38.2	74.5	69.4	99.5	44	50	-6	45	22	32.2	27.5	59.7	63.8	86.4	50	50	0	1
39	8	41.1	31.4	72.5	50.3	82.4	48	51	-3	48	16	40.6	27	67.6	51.8	78.6	54	51	3	1
46	5	31.6	39.9	71.5	53.6	99.1	48	53	-5	45	16	33.9	30.5	64.4	55	86.1	47	52	-5	1
48	4	46.7	42.2	88.9	59	110.6	46	45	1	46	4	52.9	28.1	81	65.1	94.1	41	48	-7	1
52	4	41.4	36.6	78	57.6	92.4	42	42	0	38	6	45.7	26.5	72.2	60	84.2	43	44	-1	1
53	11	44.3	38.4	82.7	58	97.5	41	48	-7	48	8	43.2	27.5	70.7	55.9	86.3	48	48	0	1
56	5	43.9	40.6	84.5	57.7	98.4	48	48	0	41	14	44.9	29	73.9	60.9	87.5	53	46	7	1
57	4	35.2	28.7	63.9	47.3	80.7	33	34	-1	46	2	48.4	17.5	65.9	59.1	74.2	34	38	-4	1
60	2	33.3	35.7	69	56.7	96.1	58	63	-5	48	20	26.5	28.6	55.1	43.6	86.2	55	62	-7	1
64	3	29.7	22.3	52	42.7	85.1	53	54	-1	42	9	42.3	23.7	66	52.2	85.2	41	51	-10	1
67	1	31.5	33	64.5	39.8	92.4	28	35	-7	45	14	39	26.1	65.1	46.1	83.8	33	35	-2	1
68	2	26.8	35.9	62.7	52.7	101.8	44	48	-3	39	0	21.8	28.5	50.3	48.5	94.3	47	48	-1	1
002	4	38.5	29.1	67.6	57.8	97.8	43	42	-1	41	18	41.3	27.8	69.1	59.2	94.7	45	37	-7	2
008	1	30.4	31	61.4	47.2	94.4	32	31	-1	49	10	34.1	28.6	62.7	44.2	93.3	33	41	8	2
012	8	55.1			59.2	102.5				48	16	50.7			50.4	90.6				2
013	3	36.5	34.8	71.3	50.5	104	35	31	4	37	11	34.7	26	60.7	46.2	90.8	38	27	11	2
018	8			0	59.9	90.1	47	43	4	37	19	49.4	33.1	82.5	55.2	89	54	45	9	2
020	3	34.1	32	66.1	48.8	90	30	30	0	49	2	36.4	24.4	60.8	43.4	79.2	30	36	6	2
028	9	33.3	39.5	72.8	52.4	101	51	51	0	49	0	32.1	27.5	59.6	44.3	86.6	50	48	-2	2
030	3	36.6	25.6	62.2	52.6	90.7	48	49	-1	43	19	36.6	23.7	60.3	51.3	90	46	49	-3	2
34	3	37	38.1	75.1	65	99.5	44	50	-6	44	22	36	27.4	63.4	58.1	84.6	49	49	0	2
39	8	40.3	32	72.3	52.1	83	52	50	-2	48	16	42.3	27.5	69.8	51.4	79	51	54	3	2
46	5	32.7	39.4	72.1	52.9	96.9	55	49	-6	46	16	35.8	30	65.8	56.8	85.8	53	46	-7	2
48	4	45.4	42.2	87.6	58.9	111	50	47	3	45	4	52.3	27.9	80.2	65.1	93.4	41	48	-8	2
52	4	43	36.2	79.2	56.3	91.2	42	43	1	37	6	46.8	26.2	73	58.6	83.4	46	45	-1	2
53	11	44.8	39.1	83.9	58.4	98	43	48	-5	48	9	45.1	28	73.1	60.6	87.1	48	48	0	2
56	5	43.5	39.2	82.7	57.1	98.2	49	49	0	42	12	48.4	28.8	77.2	59.5	86.2	48	52	4	2
57	4	35.3	29.1	64.4	48.6	81.8	34	33	-1	47	2	49.3	18	67.3	62.9	75.2	40	34	-6	2
60	2	34.2	36.2	70.4	54.9	97.2	64	58	-6	50	20	22.8	29.3	52.1	42.5	87.8	61	56	-5	2
64	3	30	20.8	50.8	44.9	85.8	50	51	-1	41	9	42.2	23	65.2	53.6	85.9	45	55	-10	2
67	1	31.4	33.2	64.6	40	92.4	29	36	-7	44	16	38.9	24.8	63.7	47.2	83.5	33	35	-2	2
68	2	22.7	36.8	59.5	49.4	101.4	44	49	-5	39	0	23.5	27.1	50.6	46	92.6	47	48	-1	2

## Sheet: ICC_observer 1
ID-number	Head size	FO-pre	CO-pre	TO-pre	AM-pre	BW-pre	LL right-pre	LL left-pre	LLD-pre	Inclination	Anteversion	FO-post	CO-post	TO-post	AM-post	BW-post	LL Hrightpost	LL-left-post	LLD-post
002	4	38.5	29.1	67.6	57.8	97.8	43	42	-1	41	18	41.3	27.8	69.1	59.2	94.7	45	37	-7
008	1	30.4	31	61.4	47.2	94.4	32	31	-1	49	10	34.1	28.6	62.7	44.2	93.3	33	41	8
012	8	55.1			59.2	102.5				48	16	50.7			50.4	90.6
013	3	36.5	34.8	71.3	50.5	104	35	31	4	37	11	34.7	26	60.7	46.2	90.8	38	27	11
018	8			0	59.9	90.1	47	43	4	37	19	49.4	33.1	82.5	55.2	89	54	45	9
020	3	34.1	32	66.1	48.8	90	30	30	0	49	2	36.4	24.4	60.8	43.4	79.2	30	36	6
028	9	33.3	39.5	72.8	52.4	101	51	51	0	49	0	32.1	27.5	59.6	44.3	86.6	50	48	-2
030	3	36.6	25.6	62.2	52.6	90.7	48	49	-1	43	19	36.6	23.7	60.3	51.3	90	46	49	-3
34	3	37	38.1	75.1	65	99.5	44	50	-6	44	22	36	27.4	63.4	58.1	84.6	49	49	0
39	8	40.3	32	72.3	52.1	83	52	50	-2	48	16	42.3	27.5	69.8	51.4	79	51	54	3
46	5	32.7	39.4	72.1	52.9	96.9	55	49	-6	46	16	35.8	30	65.8	56.8	85.8	53	46	-7
48	4	45.4	42.2	87.6	58.9	111	50	47	3	45	4	52.3	27.9	80.2	65.1	93.4	41	48	-8
52	4	43	36.2	79.2	56.3	91.2	42	43	1	37	6	46.8	26.2	73	58.6	83.4	46	45	-1
53	11	44.8	39.1	83.9	58.4	98	43	48	-5	48	9	45.1	28	73.1	60.6	87.1	48	48	0
56	5	43.5	39.2	82.7	57.1	98.2	49	49	0	42	12	48.4	28.8	77.2	59.5	86.2	48	52	4
57	4	35.3	29.1	64.4	48.6	81.8	34	33	-1	47	2	49.3	18	67.3	62.9	75.2	40	34	-6
60	2	34.2	36.2	70.4	54.9	97.2	64	58	-6	50	20	22.8	29.3	52.1	42.5	87.8	61	56	-5
64	3	30	20.8	50.8	44.9	85.8	50	51	-1	41	9	42.2	23	65.2	53.6	85.9	45	55	-10
67	1	31.4	33.2	64.6	40	92.4	29	36	-7	44	16	38.9	24.8	63.7	47.2	83.5	33	35	-2
68	2	22.7	36.8	59.5	49.4	101.4	44	49	-5	39	0	23.5	27.1	50.6	46	92.6	47	48	-1

## Sheet: ICC_observer 2
ID-number	Head size	FO-pre	CO-pre	TO-pre	AM-pre	BW-pre	LL right-pre	LL left-pre	LLD-pre	Inclination	Anteversion	FO-post	CO-post	TO-post	AM-post	BW-post	LL right-post	LL-left-post	LLD-post
002	4	36.2	29.7		57.6	97.4	41	39		38	25	36.5	26		57.4	92.4	42	34
008	1	35.6	31.2		44.6	93.9	30	28		51	14	31.9	27.6		46.5	89.8	29	37
012	8	48.4	39.6		58.2	101.5	60	55		48	18	41.1	26.1		42.2	78.3	46	42
013	3	35.9	34.7		48.1	103.3	27	26		37	15	35.2	25.6		44.1	87.7	35	23
018	8	43	34		56.9	89.3	42	41		38	22	47.6	33.7		52.9	88.1	49	38
020	3	32.6	33.8		49.3	91.6	26	27		49	10	33.3	23.3		45.8	77.7	24	32
028	9	35	40.5		54.3	101.2	48	45		50	1	33.8	27.3		44.5	85.5	47	45
030	3	33.7	27.9		49.7	93.1	44	45		42	21	36.2	24.5		49.2	88.5	41	45
34	3	37.8	38.1		65.9	100.7	39	43		45	28	37.9	30.2		65.3	92.8	42	40
39	8	38.4	33.3		44.8	85.4	48	45		48	19	41.7	26.5		44.4	78.2	47	49
46	5	30	40.8		51	97.3	48	41		47	18	34.3	31		56	86.2	44	37
48	4	41.7	42.1		49.3	108.4	40	40		45	4	50	26.6		59.4	90.8	35	41
52	4	40.5	37.2		57.6	93.9	41	40		36	9	44.7	25.8		57.7	82.8	38	41
53	11	42.6	41.2		53.7	101.9	46	44		47	8	43.4	27.2		53.7	85	44	43
56	5	43.6	39.8		57.3	97.7	45	43		39	21	49.8	28.8		61	85.2	40	48
57	4	32.1	30.1		48.4	82.3	30	27		47	0	47.8	18.3		57.5	73.1	37	32
60	2	31.6	37.7		57	98.8	62	59		48	32	26.1	30.6		45.1	91.9	59	61
64	3	28.8	30		42.8	85.6	47	47		40	12	44.2	28.6		50.3	84	41	47
67	1	27.1	33.5		37.8	93	24	33		45	21	37.6	25.8		44.4	83.1	31	31
68	2	25.5	37.7		47.2	103.2	41	50		40	7	27.5	28.3		45.8	91.2	40	39

## Sheet: ICC_observer 3
ID-number	Head size	FO-pre	CO-pre	TO-pre	AM-pre	BW-pre	LL right-pre	LL left-pre	LLD-pre	Inclination	Anteversion	FO-post	CO-post	TO-post	AM-post	BW-post	LL right-post	LL-left-post	LLD-post
002	4	38	29.7	67.7	59.1	98.2	42	42	0	40	19	37.6	28.1	65.7	62	95.5	44	37	7
008	1	31.6	32	63.6	48.8	95	33	33	0	52	10	33.5	31.3	64.8	49.3	95	35	44	9
012	8	56.7			63.3	108.8	1	7	6	47	15	49.3			51.7	91	3	5	8
013	3	38.8	34	72.8	50.7	106.8	37	34	3	37	10	37.5	26.2	63.7	49.1	91.6	41	33	8
018	8			0						37	16			0
020	3	32.5	32.3	64.8	50.1	91.7	33	33	0	47	0	35.5	23.8	59.3	49.2	80.1	31	37	6
028	9	34.4	40.7	75.1	54.4	101.2	53	52	-1	50	0	36	28.2	64.2	51.7	87.3	52	50	-2
030	3	34.9	27.7	62.6	51.7	92.2	46	47	1	43	14	37.3	24.5	61.8	53.9	88.6	45	49	4
34	3	34.6	40.9	75.5	67.8	103.1	40	50	10	45	19	35.8	28.2	64	62.6	85.9	47	47	0
39	8	35.7	34.5	70.2	48.8	85.9	49	50	1	47	14	39.8	27.7	67.5	50.4	78.6	50	55	5
46	5	29.4	41.5	70.9	55.1	99.7	51	49	2	46	15	37.2	31.6	68.8	57.9	87	48	45	3
48	4	40.7	43.5	84.2	57.7	109.7	42	48	6	46	2	49.8	28.9	78.7	64.8	94.5	42	49	7
52	4	41.1	39.2	80.3	57.1	95.7	44	47	3	36	4	47.9	27.6	75.5	63.9	85.1	44	47	0
53	11	43	40.8	83.8	62.6	101	47	55	8	48	7	45.1	28.4	73.5	61	86.8	46	54	8
56	5	43.4	40.2	83.6	62	98.7	47	51	4	41	11	51.1	29.8	80.9	63.1	86.2	46	54	8
57	4	37.2	28.5	65.7	49.8	80	34	30	-4	46	3	48.7	19.4	68.1	60.4	78.9	39	33	-6
60	2	34.7	36	70.7	58.7	97	62	58	4	48	22	25.8	28.9	54.7	50.7	88.4	59	61	2
64	3	35	26.2	61.2	46	85.2	52	54	2	41	6	44	26.3	70.3	55.5	87.4	44	53	9
67	1	30.4	33.2	63.6	43.4	92.7	27	37	10	46	11	37.8	25.3	63.1	48.3	83.8	34	34	0
68	2	25.5	37.7	63.2	50.8	101.8	49	52	3	40	0	25.6	29.8	55.4	50.3	96.8	49	49	0
